# Supplementary material for: Payload Release Profile and Anti-Cancer Stem Cell Properties of Compositionally Different Polymeric Nanoparticles Containing a Copper(II) Complex
Source: Molecules. 2023 Mar 9;28(6):2506. doi: 10.3390/molecules28062506 (PMC10051418; doi:10.3390/molecules28062506)
Supplement: Supplementary file 1 [file molecules-28-02506-s001.zip]

Archive with 1 entries (1 files):
- molecules-2227824-supplementary.pdf
